# Supplementary material for: Nationwide Assessment of Polycyclic Aromatic Hydrocarbons (PAHs) in Indoor Dust Across China: Pollution Characteristics, Sources, and Particle Size Distribution
Source: Toxics. 2025 Sep 26;13(10):821. doi: 10.3390/toxics13100821 (PMC12568245; doi:10.3390/toxics13100821)
Supplement: Supplementary file 1 [file toxics-13-00821-s001.zip]

Archive with 1 entries (1 files):
- toxics-3836176-supplementary.pdf
